# Supplementary material for: Ghana’s Adherence to PASCAR’s 10-Point Action Plan towards Hypertension Control: A Scoping Review
Source: Int J Environ Res Public Health. 2023 Jan 12;20(2):1425. doi: 10.3390/ijerph20021425 (PMC9859290; doi:10.3390/ijerph20021425)
Supplement: Supplementary file 1 [file ijerph-20-01425-s001.zip]

Archive with 1 entries (1 files):
- ijerph-2159920-supplementary.pdf
